# Supplementary material for: Enhancement of 5-Fluorouracil Drug Delivery in a Graphene Oxide Containing Electrospun Chitosan/Polyvinylpyrrolidone Construct
Source: Materials (Basel). 2024 Oct 31;17(21):5300. doi: 10.3390/ma17215300 (PMC11548022; doi:10.3390/ma17215300)
Supplement: Supplementary file 1 [file materials-17-05300-s001.zip]

Archive with 1 entries (1 files):
- materials-3089488-supplementary.pdf
